# Supplementary material for: NHD2-15, a novel antagonist of Growth Factor Receptor-Bound Protein-2 (GRB2), inhibits leukemic proliferation
Source: PLoS One. 2020 Aug 11;15(8):e0236839. doi: 10.1371/journal.pone.0236839 (PMC7418987; doi:10.1371/journal.pone.0236839)
Supplement: S1 Data — (XLSX) [file pone.0236839.s014.xlsx]

## Sheet: Figure 2
	free peptide				NHD2-15
0uM	0.518	0.533	0.53	0.549	0.518	0.518	0.486	0.517
15uM	0.488	0.515	0.49	0.533	0.493	0.499	0.533	0.49
30uM	0.474	0.411	0.442	0.414	0.478	0.407	0.459	0.46
60uM	0.38	0.423	0.433	0.426	0.403	0.407	0.413	0.395

## Sheet: Figure 3A
Antagonist	NHD2-15, R2=0.9818
100	1392175
75	880011
50	718983
25	312439
0	0

## Sheet: Figure 3B
no inhibitor				+SH2 inhibitor				+SH3 inhibitor				+SH2 and SH3 inhibitor
3.97771	3.94141	4.03419	4.0671	4.20815	4.21854	4.28044	4.36117	3.93652	3.83591	3.92951	3.78801	4.26741	4.27442	4.31674	4.43196
T test results
no inhibitor versus SH2 inhibitor
0.00134089	**
no inhibitor versus SH3 inhibitor
0.0297958	*
no inhibitor versus SH2 and SH3 inhibitor
0.000745893	***

## Sheet: Figure 4B
	HEK293FT			K562
GAPDH	65.973	102.106	65.973	77.311	75.795	75.795
GRB2	27.781	31.687	21.886	70.051	62.942	43.97
ttest HEK293FT vs K562
0.893626	N.S.
ttest HEK293FT vs K562
0.0418557	*

## Sheet: Figure 5A
	absorbance (drug)
500uM	0.158	0.154	0.155
250uM	0.16	0.143	0.155
125uM	0.155	0.155	0.154
62.5uM	0.165	0.151	0.154
31.25uM	0.257	0.234	0.243
15.6uM	0.351	0.337	0.35
7.8uM	0.486	0.481	0.485
3.9uM	0.46	0.48	0.475
1.95uM	0.591	0.56	0.577
0.97uM	0.62	0.618	0.62
0uM	1.126	1.156	1.135

## Sheet: Figure 5B
	absorbance
100uM	0.242	0.209	0.23
50uM	0.199	0.21	0.2
25uM	0.204	0.217	0.21
12.5uM	0.207	0.216	0.209
6.25uM	0.203	0.212	0.21
3.125uM	0.219	0.222	0.222
1.563uM	0.273	0.286	0.285
.78uM	0.422	0.414	0.421
.391uM	0.53	0.523	0.54
.195uM	1.41	1.398	1.42
0uM	1.582	1.617	1.4

## Sheet: Figure 5C
	0 hours				72 hours
0uM	10	10	10	10	91	73.75	82.4	72.72
15uM	10	10	10	10	70	49	34.96	45.44
30uM	10	10	10	10	16.75	7.5	11.6	6.888
60uM	10	10	10	10	8.5	7.5	3.304	4.408
ttest comparing 0uM to 15uM
0.0175459	*
ttest comparing 0uM to 30uM
5.62862e-05	**
ttest comparing 0uM to 60uM
0.000186102	**

## Sheet: Figure 5D
	0 hours			72 hours
0uM	10	10	10	78.5	65.25	68.25
0.1uM	10	10	10	54	71	65.5
1uM	10	10	10	12	9	10
2uM	10	10	10	2.75	3.5	3
ttest comparing 0 to .1
0.329359
ttest comparing 0 to 1
0.00312191
ttest comparing 0 to 2
0.00342369

## Sheet: Figure 7
	K562				K562 with 1uM IM
0uM	82.4	72.72	80.4		9.76	9.8	10.88	12.12
15uM	34.96	45.44	40.52		5.48	3.996	4.96	5.48
30uM	11.6	6.888	9.567		3.58	2.892	3.304	3.168
60uM	3.304	4.408	4.235		2.064	3.304	2.336	2.616
ttest comparing 0 to 15uM					ttest comparing 0 to 15uM
0.000833227	*****				0.000334479	*****
ttest comparing 0 to 30uM					ttest comparing 0 to 30uM
0.000337359	*****				0.000534473	*****
ttest comparing 0 to 60uM					ttest comparing 0 to 60uM
0.00137989	****				0.000127168	*****
ttest comparing 0 K562 to 0uM K562+IM
0.00137408	****
ttest comparing 0 K562 to 15uM K562+IM
0.00668245	***
ttest comparing 0 K562 to 30uM K562+IM
0.0449763	*
ttest comparing 0 K562 to 60uM K562+IM
0.0304466	**

## Sheet: S1A Fig 
	PBMC
0uM	13.4	13.4	15
15uM	14.8	14.8	16.5
30uM	8.61	10.6	14
60uM	22.3	18.9	13.7
ttest comparing 0uM to 15uM
0.139551	N.S.
ttest comparing 0uM to 30uM
0.203272	N.S.
ttest comparing 0uM to 60uM
0.219307	N.S.

[truncated: 3 more sheets: S1B Fig, S1C Fig, S1D Fig]
